# Supplementary material for: Human transcriptional interactome of chromatin contribute to gene co-expression
Source: BMC Genomics. 2010 Dec 14;11:704. doi: 10.1186/1471-2164-11-704 (PMC3053592; doi:10.1186/1471-2164-11-704)
Supplement: Additional file 7 — Co-expressed gene pairs have more Hi-C interactions than all pairs. T tests are used to test the difference between Hi-C interactions of co-expressed gene pairs and all pairs. In co-expressed gene pairs, the interactions are significantly higher. P values lower than 0.0125 are significant, under Bonferroni corrections. [file 1471-2164-11-704-S7.XLS]

## Sheet: Sheet1
Supplemental Table 1	Co-expressed gene pairs have more Hi-C interactions than all pairs
	GM06990 cells		K562 cells
	Observed interactions	Pearson correlation of Hi-C interactions	Observed interactions	Pearson correlation of Hi-C interactions
the mean of co-expressed pairs	1034.82	0.5724	490.65	0.5229
the mean of all pairs	354.31	0.3737	161.94	0.3489
t value	31.87	29.94	46.1	41.75
p value	less than 2.2E-16	less than 2.2E-16	less than 2.2E-16	less than 2.2E-16
